# Supplementary material for: Inter-domain microbial diversity within the coral holobiont Siderastrea siderea from two depth habitats
Source: PeerJ. 2018 Feb 9;6:e4323. doi: 10.7717/peerj.4323 (PMC5808317; doi:10.7717/peerj.4323)
Supplement: Supplemental Information 4 [file peerj-06-4323-s004.fasta]

>Symbiodinium_C1_2359X_JN557969
----------------gacggctgtaactataacggtcctaaggtagcaaatttccttgtcgtcctaataacgacctgcatgaaacatagaacgattcgatagctgtcttgcacacacatcatggtaaaatattcatcagtacgaataatatgctgactaaagtt-----------------tattaacactaaaggacaaaaagaccctctgaagctttatagggataaaacttgggtaaca--------------------ttctc-------------aataca-aatat--tcttattg----------------------------------------catg--------------------------------------------------------ccagc--------------------------------------------------taaagtagtaaa-----------------------------------------ttattggt-------------tttctcctaagaccactgtttaattggggcgataaccttatcaacagccacccaaggtgaacaaagcgatacaaggatccta---------------aac----------------------------------------------------------ttttgaccaactaataa--gtgcaaagatacatgtttcgcttaatggcccaa-caagtcctt--cccagtacttaaatgctatcttaatgagctttaaattaacttacccgagttaagctactctacggataacaggcttaatttccgcaa-tattaaaggtcacatt--atcacgaaaaatgtacctcgatgtcggcttatcatca-ctaaaataggtagc-ttaattatt-ggt-gggagtgctcatcccgtaaattggttcgtgagctgggttcaatacg----
>Symbiodinium_C90_1355X_JN557975
----------------gacggctgtaactataacggtcctaaggtagcaaatttccttgtcgtcctaataacgacctgcatgaaacatagaacgattcgatagctgtcttgcacacacatcatggtaaaatattcatcagtacgaataatatgctgactaaagtt-----------------tattaacactaaaggacaaaaagaccctctgaagctttatagggataaaacttgggtaaca--------------------ttctc-------------aataca-aatat--tcttattg----------------------------------------catg--------------------------------------------------------ccagc--------------------------------------------------taaagtagtaaa-----------------------------------------ttattggtg------------tttctcctaagaccactgtttaattggggcgataaccttatcaacagccacctaaggtgaacaaagcgatacaaggatccta---------------aac----------------------------------------------------------ttttgaccaactaataa--gtgcaaagatacatgtttcgcttaatggcccaa-caagtcctt--cccagtacttaaatgctatcttaatgagctttaaattaatttacccgagttaagctactctacggataacaggcttaatttccgcaa-tattaaaggtcacatt--atcacgaaaaatgtacctcgatgtcggcttatcatca-ctaaaataggtagc-ttaattatt-ggt-gggagtgctcatcccgtaaattggttcgtgagctgggttcaatacg----
>Symbiodinium_C91_2467X_JN557978
----------------gacggctgtaactataacggtcctaaggtagcaaatttccttgtcgtcctaataacgacctgcatgaaacatagaacgattcgatagctgtcttgcacacacatcatggtaaaatattcatcagtacgaataatatgctgactaaagtt-----------------tattaacactaaaggacaaaaagaccctctgaagctttatagggataaaacttgggtaaca--------------------ttctc-------------aataca-aatat--tcttattg----------------------------------------catg--------------------------------------------------------ccagc--------------------------------------------------taaagtagtaaa-----------------------------------------ttattggt-------------tttctcctaagaccactgtttaattggggcgataaccttatcaacagccacctaaggtgaacaaagcgatacaaggatccta---------------aac----------------------------------------------------------ttttgaccaactaataa--gtgcaaagatacatgtttcgcttaatggcccaa-caagtcctt--cccagtacttaaatgctatcttaatgagctttaaattaatttacccgagttaagctactctacggataacaggcttaatttccgcaa-tattaaaggtcacatt--atcacgaaaaatgtacctcgatgtcggcttatcatca-ctaaaataggtagc-ttaattatt-ggt-gggagtgctcatcccgtaaattggttcgtgagctgggttcaatacg----
>Symbiodinium_C15_2361X_JN557972
----------------gacggctgtaactataacggtcctaaggtagcaaatttccttgtcgtcctaataacgacctgcatgaaacatagaacgattcgatagctgtcttgcacacacatcatggtaaaatattcatcagtacgaataatatgctgactaaagtt-----------------tattaacactaaaggacaaaaagaccctctgaagctttatagggataaaacttgggtaaca--------------------ttctc-------------aataca-aatat--tcttattg----------------------------------------catg--------------------------------------------------------ccagc--------------------------------------------------taaagtagtaaa-----------------------------------------ttattggt-------------tttctcctaagaccactgtttaattggggcgataaccttatcaacagccacctaaggtgaacaaagcgatacaaggatccta---------------aac----------------------------------------------------------ttttgaccaactaataa--gtgcaaagatacatgtttcgcttaatggcccaa-caagtcctt--cccagtacttaaatgctatcttaatgagctttaaattaatttacccgagttaagctactctacggataacaggcttaatttccgcaa-aattaaaggtcacatt--atcacgaaaaatgtacctcgatgtcggcttatcatca-ctaaaataggtagc-ttaattatt-ggt-gggagtgctcatcccgtaaattggttcgtgagctgggttcaatacg----
>Symbiodinium_H1_2382X_JN557981
----------------gacggctgtaactataacggtcctaaggtagcaaatttccttgtcgtcttaataacgacctgcatgaaacatagaacgattcgatagctgtcttgcacaaacatcatggtaaaatattcatcagtacaaataatatgctgcc-----------------------------gaactaaaggacaaaaagaccctttgaagctttatagggataaaacttgggtaaca---------------------tctt-------------gatcta-aatag--tcttattg----------------------------------------cata--------------------------------------------------------ccagc--------------------------------------------------taaagtagtaca-----------------------------aactacgtacagattcctga-------------tctctcctaagaccactgtttaattggggcgataaccttatcaaaagccaactaaggtgaacaaagtgatacaaggacccta---------------gata------------------------------------------------------ctaatttgaccaactaataa--gtgcaaagatacatgttttgcttaatggcccaa-caagtcctt--cccagtacttaaatgctatcttaatgagctttaaattaatctacccgagtgaagctactctacggataacaggcttaatttccgcaa-tatcgaaggtcacatt--atcaagaaaaatgcacatcgatgtcggcttatcaga--gcaaaatacgcagc-taaattatt-ggt-gggagtgctcatcccataattcggtaggtgagctgggttcaatacg----
>Symbiodinium_H1a_2350X_JN557984
----------------gacggctgtaactataacggtcctaaggtagcaaatttccttgtcgtcttaataacgacctgcatgaaacatagaacgattcgatagctgtcttgcacaaacatcatggtaaaatattcatcagtacaaataatatgctgcc-----------------------------gaactaaaggacaaaaagaccctttgaagctttatagggataaaacttgggtaaca---------------------tctt-------------gatcta-aatag--tcttattg----------------------------------------cata--------------------------------------------------------ccagc--------------------------------------------------taaagtagtacg----------------------------tccctacgtacagattcctga-------------tctctcctaagaccactgtttaattggggcgataaccttatcaaaagccaactaaggtgaacaaagtgatacaaggacccta---------------gata------------------------------------------------------ctaatttgaccaactaataa--gtgcaaagatacatgttttgcttaatggcccaa-caagtcctt--cccagtacttaaatgctatcttaatgagctttaaattaatctacccgagtgaagctactctacggataacaggcttaatttccgcaa-tatcgaaggtcacatt--atcaagaaaaatgcacatcgatgtcggcttatcaga--gcaaaatacgcagc-taaattatt-ggt-gggagtgctcatcccataattcggtaggtgagctgggttcaatacg----
>Symbiodinium_F2_206J_JQ247052
----------------gacggctgtaactataacggtcctaaggtagcaaatttccttgtcgtcctaataacgacctgcatgaaacatagaacgattcgatagctgtcttgcacacacatcatggtaaaatattcatcagtacaaataatatgctgcc-gaagtc-----------------gagtgacactaaaggacaaaaagaccctctgaagctttatagggataaaacttgggtaaca---------------------tcgc-------------gatcta-aatta--tcttataaatgctaccttacatagaatcgggagtacggcagacgttattctc--------------------------------------------------------ccagc--------------------------------------------------taaagtggtggagatcgcaggaact--------------aaaacgatataaatggtagacg-------------ttattctatagaccactgtttaattggggcgataaccttatccacagccacctaaggtgaacaaagcgatacaaggatccta---------------aata------------------------------------------------------ctaatttgaccaactaataa--gtgcaaagatacatgtttcgcttaatggcccaa-caagtcctt--cccagtacttaaatgctatcttaatgagctttaaattaatctacccgagtgaagctactctacggataacaggcttaatttccgcaa-tacccaaggtcacatt--atcaagaaaaatgcacatcgatgtcggcttatcatc--ccaaaataggtagc-taaataatt-ggt-gggagtgctcatcccgtaaatcggtacgtgagctgggttcaatacg----
>Symbiodinium_F2a_215J_JQ247053
----------------gacggctgtaactataacggtcctaaggtagcaaatttccttgtcgtcctaataacgacctgcatgaaacatagaacgattcgatagctgtcttgcacacacatcatggtaaaatattcatcagtacaaataatatgctgcc-gaagtc-----------------gagtgacactaaaggacaaaaagaccctctgaagctttatagggataaaacttgggtaaca---------------------tcgc-------------gatcta-aatta--tcttataaatgctaccttacatagaatcgggagtacggcagacgttattctc--------------------------------------------------------ccagc--------------------------------------------------taaagtggtggagatcgcagttattttatcaacaaagggatcacgatataaatggtagacg-------------ttattctatagaccactgtttaattggggcgataaccttatccacagccacctaaggtgaacaaagcgatacaaggatccta---------------aata------------------------------------------------------ctaatttgaccaactaataa--gtgcaaagatacatgtttcgcttaatggcccaa-caagtcctt--cccagtacttaaatgctatcttaatgagctttaaattaatctacccgagtgaagctactctacggataacaggcttaatttccgcaa-tacccaaggtcacatt--atcaagaaaaatgcacatcgatgtcggcttatcatc--ccaaaataggtagc-taaataatt-ggt-gggagtgctcatcccgtaaatcggtacgtgagctgggttcaatacg----
>Symbiodinium_F4_1_5121X_JQ247056
----------------gacggctgtaactataacggtcctaaggtagcaaatttccttgtcgtcctaataacgacctgcatgaaacatagaacgattcgatagctgtcttgcacacacatcatggtaaaatattcatcagtacaaataatatgctgcc-gaagtc-----------------gagtgacactaaaggacaaaaagaccctctgaagctttatagggataaaacttggattgca---------------------tcgc-------------gatcta-aatta--tcttattg----------------------------------------catc--------------------------------------------------------gcagc--------------------------------------------------taaagtgaatag-----------------------------------------atttctga-------------tttctcctaagaccactgtttaattggggcgataaccttatccacagccacctaaggtgaacaaagcgatacaaggatccta---------------aata------------------------------------------------------ctaatttgaccaactaataa--gtgcaaagatacatgtttcgcttaatggcccaa-caagtcctt--cccagtacttaaatgctatcttaatgagctttaaattaatctacccgagtgaagctactctacggataacaggcttaatttccgcaa-tactcaaggtcacatt--atcaagaaaaatgcacctcgatgtcggcttatcctc--ccaaaataagtagcgccaattatt-ggt-gggagtgctcatcccgtaattcggtacgtgagctgggttcaatacg----
>Symbiodinium_F4_8_2692X_JQ247057
----------------gacggctgtaactataacggtcctaaggtagcaaatttccttgtcgtcctaataacgacctgcatgaaacatagaacgattcgatagctgtcttgcacacacatcatggtaaaatattcatcagtacaaataatatgctgccttcagtc-----------------gagtgacactaaaggacaaaaagaccctctgaagctttatagggataaaacttggaatgca---------------------tcgc-------------gatcta-aatta--tcttattg----------------------------------------catc--------------------------------------------------------gcagc--------------------------------------------------taaagtgaatag-----------------------------------------atttctga-------------tttctcctaagaccactgtttaattggggcgataaccttatccacagccacctaaggtgaacaaagcgatacaaggatccta---------------aata------------------------------------------------------ctaatttgaccaactaataa--gtgcaaagatacatgtttcgcttaatggcccaa-caagtcctt--cccagtacttaaatgctatcttaatgagctttaaattaatctacccgagtgaagctactctacggataacaggcttaatttccgcaa-tactcaaggtcacatt--atcaagaaaaatgcacctcgatgtcggcttatcctc--ccaaaataagtagcgccaattatt-ggt-gggagtgctcatcccgtaattcggtacgtgagctgggttcaatacg----
>Symbiodinium_F5_1_RT-133_JN557996
----------------gacggctgtaactataacggtcctaaggtagcaaatttccttgtcgtcctaataacgacctgcatgaaacatagaacgattcgatagctgtcttgcacacacatcatggtaaaatattcatcagtacaaataatatgctgc---------------------------acaacactaaaggacaaaaagaccctctgaagctttatagggataaaacttgggtaaca---------------------tcgt-------------gatctt-aatta--tcttattg----------------------------------------catc--------------------------------------------------------ccagc--------------------------------------------------taaagctctaca----------------------------------------gattactga-------------tttctcctaagaccactgtttaattggggcgataaccttatccacagccacctaaggtgaacaaagcgatacaaggatccta---------------aata------------------------------------------------------ctaatttgaccaactaataa--gtgtaaagatacatgttttgcttaatggcccaa-caagtcctt--cccagtacttaaatgctatcttaatgagctttaaattaatctacccgagtgaagctactctacggataacaggcttaatttccgcaa-tacccaaggtcacatt--atcaagattcatgtacctcgatgtcggcttatcatt--caaaaataggtagtgtgtattatt-ggt-gggagtgctcatcccgtaaatcggtacgtgagctgggttcaatacg----
>Symbiodinium_F5_1d_Sin_JN558000
----------------gacggctgtaactataacggtcctaaggtagcaaatttccttgtcgtcctaataacgacctgcatgaaacatagaacgattcgatagctgtcttgcacacacatcatggtaaaatattcatcagtacaaataatatgctgcc-gaagtc-----------------gagtgacactaaaggacaaaaagaccctctgaagctttatagggataaaacttgggtaaca---------------------tcgt-------------gatctt-aatta--tcttattg----------------------------------------catc--------------------------------------------------------ccagc--------------------------------------------------taaagctctaca----------------------------------------gattactga-------------tttctcctaagaccactgtttaattggggcgataaccttatccacagccacctaaggtgaacaaagcgatacaaggatccta---------------aata------------------------------------------------------ctaatttgaccaactaataa--gtgtaaagatacatgttttgcttaatggcccaa-caagtcctt--cccagtacttaaatgctatcttaatgagctttaaattaatctacccgagtgaagctactctacggataacaggcttaatttccgcaa-tacccaaggtcacatt--atcaagattcatgtacctcgatgtcggcttatcatt--caaaaataggtagtgtgtattatt-ggt-gggagtgctcatcccgtaaatcggtacgtgagctgggttcaatacg----
>Symbiodinium_F1_Mv_JN557997
----------------gacggctgtaactataacggtcctaaggtagcaaatttccttgtcgtcctaataacgacctgcatgaaacatagaacgattcgatagctgtcttgcacacacatcatggtaaaatattcatcagtacaaataatatgctgct-gaagtc-----------------gagtgacactaaaggacaaaaagaccctctgaagctttatagggataaaacttgggtaac----------------------tcat-------------gatctt-aatta--tcttattg----------------------------------------catc--------------------------------------------------------ccagc--------------------------------------------------taaagctctaca----------------------------------------gattactga-------------tttctcctaagaccactgtttaattggggcgataaccttatccacagccaactaaggtgaacaaagcgatacaaggatccta---------------aata------------------------------------------------------ctaatttgaccaactaataa--gtgtaaagatacatgttttgcttaatggcccaa-caattcctt--cccagtacttaaatgctatcttaatgagctttaaattaatctacccgagtgaagctactctacggataacaggcttaatttccgcaa-tacccaaggtcacatt--atcaagattcatgtacctcgatgtcggcttatcatt--caaaaataggtagtgtgtattatt-ggt-gggagtgctcatcccgtaaatcggtacgtgagctgggttcaatacg----
>Symbiodinium_F5_2g_Mf_JN558004
----------------gacggctgtaactataacggtcctaaggtagcaaatttccttgtcgtcctaataacgacctgcatgaaacatagaacgattcgatagctgtcttgcacacacatcatggtaaaatattcatcagtacaaataatatgctgct-gaagtc-----------------gagtgacactaaaggacaaaaagaccctctgaagctttatagggataaaacttgggtaac----------------------tcat-------------gatctt-aatta--tcttattg----------------------------------------catc--------------------------------------------------------ccagc--------------------------------------------------taaagctctaca----------------------------------------gattactga-------------tttctcctaagaccactgtttaattggggcgataaccttatccacagccaactaaggtgaacaaagcgatacaaggatccta---------------aata------------------------------------------------------ctaatttgaccaactaataa--gtgtaaagatacatgttttgcttaatggcccaa-caattcctt--cccagtacttaaatgctatcttaatgagctttaaattaatctacccgagtgaagctactctacggataacaggcttaatttccgcaa-tacccaaggtcacatt--atcaagattcatgtacctcgatgtcggcttatcatt--caaaaataggtagtgtgtattatt-ggt-gggagtgctcatcccgtaaatcggtacgtgagctgggttcaatacg----
>Symbiodinium_F3_2_2551X_JQ247055
----------------gacggctgtaactataacggtcctaaggtagcaaatttccttgtcgtcctaataacgacctgcatgaaacatagaacgattcgatagctgtcttgcacacacatcatggtaaaatattcatcagtacaaataatatgctgcc-aca--c-----------------acatcaatctcaaggacaaaaagaccctctgaagctttatagggataaaacttgggtaaca---------------------tcgc-------------gatctg-caatgtctcttattg----------------------------------------catc--------------------------------------------------------ccagc--------------------------------------------------taaagtggtggagatcacga------tataaatct----ataaatcagatcatttgaacta-------------atttctctaagaccactgtttaattggggcgataaccttatccacagccacctaaggtgaacaaagcgatacaaggatccta---------------aata------------------------------------------------------ctaatttgaccaactaataa--gtgcaaagatacatgtttcgcttaatggcccaa-caagtcctt--cccagtacttaaatgctatcttaatgagctttaaattaatctacccgagtgaagctactctacggataacaggcttaatttccgcaa-tacccaaggtcacatt--atcaagaaaaatgcacatcgatgtcggcttatcatc--ccaaaataggtagc-taaattatt-ggt-gggagtgctcatcccgtaaatcggtacgtgagctgggttcaatacg----
>Symbiodinium_F3_1a_455X_JQ247054
----------------gacggctgtaactataacggtcctaaggtagcaaatttccttgtcgtcctaataacgacctgcatgaaacatagaacgatttgatagctgtcttgcacacacatcatggtaaaatattcatcagtacaaataatatgctgtc-aacac------------------acatcgatctaaaggacaaaaagaccctctgaagctttatagggataaaacttgggtaaca---------------------tctt-------------gatcta-caatgtctcttattg----------------------------------------catc--------------------------------------------------------ccagctaaagccagc----------------------------------------taaagtgatggagatcacg---------------------tatttttgtcaaaataaacta-------------atttctctaagaccactgtttaattggggcgataaccttatccacagccaactaaggtgaacaaagcgatacaaggaccctaata-------cttctaata------------------------------------------------------ct--tttgaccaactaataa--gtgcaaagatacatgtttcgcttaatggcccaa-caagtcctt--cccagtacttaaatgctatcttaatgagctttaaattaatctacccgagtgaagctactctacggataacaggcttaatttccgcaa-tacccaaggtcacatt--atcaagaaaaatgcacatcgatgtcggcttatcatc--ccaaaataggtagc-taaattatt-ggtggggagtgctcatcccgtaaatcggtacgtgagctgggttcaatacg----
>Symbiodinium_B1_704_JN557991
----------------gacggctgtaactataacggtcctaaggtagcaaatttccttgtcgtcttaataacgacctgcatgaaacatagaacgatttgatagctgtcttgcacacacatcatggtaaaatattcatcagtacaaataatatgctgct----------------------------gacactaaaggacaaaaagaccctttgaagctttatagggataaaactcagct----------------------------ttaaatcaacaaacaatgaa-atcca--tcttgttg----------------------------------------cttc--------------------------------------------------------tccgc--------------------------------------tttttaaattgctaaagccttaca---------------------------------agattt-----------------------acagcatcaagaccactgtttaattggggcgataaccttatccacagccacctaaggtgaacaaagcgatacaaggatccta---------------aata------------------------------------------------------ctaatttgaccaactaataa--gtgcaaagatacatgttttgcttaatggcccaa-caagtcctt--cccagtacttaaatgctatcttaatgagctttaaattaatttaccagagtgaagctactctacggataacaggcttaatttccgcaa-tatccaaggtcacatt--atcaagaataaagcacctcgatgtcggcttatctcaa-ccaaggtaagtagc-ccaaatatt-ggt-gggagtgctcatcccgtaaaaaggtacgtgagctgggttcaatacg----
>Symbiodinium_B19a_703_JN557987
----------------gacggctgtaactataacggtcctaaggtagcaaatttccttgtcgtcttaataacgacctgcatgaaacatagaacgatttgatagctgtcttgcacacacatcatggtaaaatattcatcagtacaaataatatgctgct----------------------------gacactaaaggacaaaaagaccctttgaagctttatagggataaaactctggttaacgaagtgtcctctgatagcgtgttgttaaatccatcga-agcggt-gttca--tcttgttg----------------------------------------cttc--------------------------------------------------------tccgc--------------------------------------ttttttaattgctaaagccttaca---------------------------------agattt-----------------------acaacatcaagaccactgtttaattggggcgataaccttatccacagccacctaaggtgaacaaagcgatacaaggatcct---------------------------------------------------------------------------taatttgaccaactaataa--gtgcaaagatacatgttttgcttaatggcccaa-caagtccct--cccagtacttaaatgctatcttaatgagctttaaattaatttaccagagtgaagctactctacggataacaggcttaatttccgcaa-tatccaaggtcacatt--atcaagaataaagcacctcgatgtcggcttatctcaa-ccaaggtaagtagc-ccaaatatt-ggt-gggagtgctcatcccgtaaaaaggtacgtgagctgggttcaatacg----
>Symbiodinium_B2_Pflex_JN557993
----------------gacggctgtaactataacggtcctaaggtagcaaatttccttgtcgtcttaataacgacctgcatgaaacatagaacgatttgatagctgtcttgcacacacatcatggtaaaatattcatcagtacaaataatatgctgct----------------------------gacactaaaggacaaaaagaccctttgaagctttatagggataaaactcatttacat---------------ttcacattgttc-----------attatt-attaa--tcttgttg----------------------------------------cttc--------------------------------------------------------tccgcaaacctgtgttgtagtcgaagggttttctgttcgacccaacattaattgctaaagccttaca---------------------------------agattt-----------------------acaacatcaagaccactgtttaattggggcgataaccttatccacagccacctaaggtgaacaaagcgatacaaggatccta---------------aata------------------------------------------------------ctaatttgaccaactaataa--gtgcaaagatacatgttttgcttaatggcccaa-caagtcctt--cccagtacttaaatgctatcttaatgagctttaaattaatttaccagagtgaagctactctacggataacaggcttaatttccgcaa-tatccaaggtcacatt--atcaagaataaagcacctcgatgtcgacttatctcaa-ccaaggtaagtagc-ccaaatatt-ggt-gggagtgctcatcccgtaaaaaggtacgtgagctgggttcaatacg----
>Symbiodinium_D1_A001_JN558007
----------------gacggctgtaactataacggtcctaaggtagcaaatttccttgtcgtcctaataacgacctgcatgaaacatagaacgaatcgatagctgtcttgcacacacatcatggtaaaatattcatcagtacaaagaatatgctgtc-taagtaa---------------tacatctaactaaaggacaaaaagaccctttgaagctttatagggataaaactttgattgca---------------------tttt-----------------------------ttagct----------------------------------------tagg--------------------------------------------------------ccgct--------------------------------------------------caaagatctatatctgaggtgtgcctta---------------ataaatttatttattggtcttgcctttaaaataaagatcaagaccactgtttaattggggcgataaccttattta-atctacctaaggtgaacaaagcgatacaaggattctcctaaatcacacctcagatatagatctttaacccccgattggcctaggctgttaatgatctatatctgaggtgtgcacgatgaccaactaataa--gtgcaaagatacatgttttgcttaatggcccaatcaagtcctt--cccagtacttaaatgctatcttaatgagctttaaattaatctaccaacactaagctactctacggataacaggcttaatttccgcaa-tatctaagttcatatt--atcaagaaaaatgcacctcgatgtcggcttatcatca-ccaaaatatgtagc-tagcttatt-ggt-gggagtgctcatcccgtaaataggtacgtgagctgggttcaatacg----
>Symbiodinium_D1a_Ap02_JN558010
----------------gacggctgtaactataacggtcctaaggtagcaaatttccttgtcgtcctaataacgacctgcatgaaacatagaacgaatcgatagctgtcttgcacacacatcatggtaaaatattcatcagtacaaagaatatgctgtc-taagtaa---------------tacatctaactaaaggacaaaaagaccctttgaagctttatagggataaaactttgattgca---------------------tttt-----------------------------ttagct----------------------------------------tagg--------------------------------------------------------ccgct--------------------------------------------------caaagatctatatctgaggtgtgcctta---------------ataaatttatttattggtcttgcctttaaaataaagatcaagaccactgtttaattggggcgataaccttattta-atctacctaaggtgaacaaagcgatacaaggattctcctaaatcacacctcagatatagatctttaacccccgattggcctaggctgttaatgatctatatctgaggtgtgcacgatgaccaactaataa--gtgcaaagatacatgttttgcttaatggcccaatcaagtcctt--cccagtacttaaatgctatcttaatgagctttaaattaatctaccaacactaagctactctacggataacaggcttaatttccgcaa-tatctaagttcatatt--atcaagaaaaatgcacctcgatgtcggcttatcatca-ccaaaatatgtagc-tagcttatt-ggt-gggagtgctcatcccgtaaataggtacgtgagctgggttcaatacg----
>Symbiodinium_G2_2479X_JN558019
----------------gacggctgtaactataacggtcctaaggtagcaaatttccttgtcgtcttaataacgacctgcatgaaacatagaacgattcgatagctgtcttgcacacacatcatggtaaaatattcatcagtacaaataatatgctgcc-tcagtaa----------------gcatctaactaaaggacaaaaagaccctttgaagctttatagggataaaacttgggtaagc---------------------tcgg-------------tattct-gctta--ttttcttt----------------------------------------ttct--------------------------------------------------------aagcg--------------------------------------------------tagcgttgtagtgctaaagtaaacattata-------------------ataaggaacgat-------------taacaccctagcttactgtttaattggggcgataaccttatata-acccacctaaggtgaacaaagtgatacaaggacccta-----------------aa------------------------------------------------------gtaatttgaccaactaataa--gtgcaaagatacatgttttgcttaatggtccaa-taagtcttt--cccagtacttaaatgctatcttaatgagctttaaattaatctaccaacaccaagctactctacggataacaggcttaatttccgcaa-tacccaaggtcacatt--atcaagaaaaatgcacctcgatgtcggcttatcatca-ccaaaatatgtagt-cagcttatt-ggt-gggagtgctcatcccgtaaatcggtacgtgagctgggttcaatacg----
>Symbiodinium_G2b_3590X_JN558017
----------------gacggctgtaactataacggtcctaaggtagcaaatttccttgtcgtcttaataacgacctgcatgaaacatagaacgattcgatagctgtcttgcacacacatcatggtaaaatattcatcagtacaaataatatgctgcc-tcagtga----------------gcatctaactaaaggacaaaaagaccctttgaagctttatagggataaaacttgggtaagc---------------------tcgg-------------tattct-gctta--ttttcttt----------------------------------------ttct--------------------------------------------------------aagcg--------------------------------------------------tagcgttgtagtgctaaagtaaacattata-------------------ataaggaacgat-------------taacaccctagcttactgtttaattggggcgataaccttatata-atccacctaaggtgaacaaagtgatacaaggacccta-----------------aa------------------------------------------------------gtaatttgaccaactaataa--gtgcaaagatacatgttttgcttaatggtccaa-taagtcttt--cccagtacttaaatgctatcttaatgagctttaaattaatctaccaacaccaagctactctacggataacaggcttaatttccgcaa-tacccaaggtcacatt--atcaagaaaaatgcacctcgatgtcggcttatcatca-ccaaaatatgtagt-cagcttatt-ggt-gggagtgctcatcccgtaaatcggtacgtgagctgggttcaatacg----
>Symbiodinium_G2_1_OR2_JQ247059
----------------gacggctgtaactataacggtcctaaggtagcaaatttccttgtcgtcttaataacgacctgcatgaaacatagaacgattcgatagctgtcttgcacacacatcatggtaaaatattcatcagtacaaataatatgctgcc-tcagtaa----------------gcatctaactaaaggacaaaaagaccctttgaagctttatagggataaaacttgggtaaga---------------------tatc-------------tattct-gctgg--tattttct----------------------------------------tttt--------------------------------------------------------gcgc----------------------------------------------------------tccttgctaaagtaaacatta----------------------------------------------atacaccctagcttactgtttaattggggcgataaccttatata-atccacctaaggtgaacaaagtgatacaaggacccta-----------------aa------------------------------------------------------gtaatttgaccaactaataa--gtgcaaagatacatgttttgcttaatggtccaa-taagtcttt--cccagtacttaaatgctatcttaatgagctttaaattaatctaccaacaccaagctactctacggataacaggcttaatttccgcaa-tactcaaggtcacatt--atcaagaaaaatgcacctcgatgtcggcttatcatca-ccaaaataagtagt-taggttatt-ggt-gggagtgctcatcccgtaaatcggtacgtgagctgggttcaatacg----
>Symbiodinium_G2_2_RN3_JQ247060
----------------gacggctgtaactataacggtcctaaggtagcaaatttccttgtcgtcttaataacgacctgcatgaaacatagaacgattcgatagctgtcttgcacacacatcatggtaaaatattcatcagtacaaataatatgctgcc-tcagtaa----------------gcatctaactaaaggacaaaaagaccctttgaagctttatagggataaaacttgggtaaga---------------------tatc-------------tattct-gctgg--tattttct----------------------------------------tttt--------------------------------------------------------gcgc----------------------------------------------------------tccgtgctaaagtaaa-atta----------------------------------------------atacaccctagcttactgtttaattggggcgataaccttatata-atccacctaaggtgaacaaagtgatacaaggacccga----------------caa------------------------------------------------------gtaatttgaccaactaataa--gtgcaaagatacatgttttgcttaatggtccaa-taagtcttt--cccagtacttaaatgctatcttaatgagctttaaattaatctaccaacaccaagctactctacggataacaggcttaatttccgcaa-tactcaaggtcacatt--atcaagaaaaatgcacctcgatgtcggcttatcatca-ccaaaataagtagt-taggttatt-ggt-gggagtgctcatcccgtaaatcggtacgtgagctgggttcaatacg----
>Symbiodinium_E1_RT-383_JN558015
----------------gacggctgtaactataacggtcctaaggtagcaaatttccttgtcgtcctaataacgacctgcatgaaacatagaacgattcgatagctgtcttgcacacacatcatggtaaaatattcatcagtacaaataatatgctgcc-gaagat-----------------caagcacactaaaggacaaaaagaccctctgaagctttatagggataaaactttggcacca---------------------aacc-------------tttata-aaattgctatcacctg---------------------------------------cacaaa----------------------------------------------------tacctct--------------------------------------------------taaagaggcttg-----------cttga-------------gcctaggtgtcagttgggat-------------ttaagatcaagaccactgtttaattggggcgataaccttatcta-agccacctaaggtgaacaaagcgatacaaggatcct---------------------------------------------------------------------------taacatgcccaactaataa--gtgcaaagatacatgtttcgcttaatggctcaa-caagtcctt--cccagtacttaaatgctatcttaatgagctttaaattaatctaccaacaccaagctactctacggataacaggcttaatttccgaaa-tacccaaggtcacatt--atcaatattccagcgcctcgatgtcggcttatcatcatcctaaatttgtagc-tagattattgggt-gggagtgctcatcccgtaataaggtacgtgagctgggttcaatacg----
>Symbiodinium_A2_1_RT-23_JN558029
----------------gacggctgtaactataacggtcctaaggtagcaaatttccttgtcgtcctaataacgacctgcatgaaacatagaacgattcgatagctgtcttgcacacacatcatggtaaaatattcatcagtacaaagaatatgctggt-gagcta-----------------agaccacactaaaggacaaaaagaccctctgaagctttatagggataaaatctagtacacc---------------------tcca-------------ctc-----ttcacataccatcag---------------------------------------ccccaa----------------------------------------------caagcgagacgatca----------------------------------------------gataaagagccaga---------------------------------agatgca------------------------agaggaccaaagactgtttaattggggcgataagcttatcta-atccacctaaggtgaacaaagccatccaat-------------------------------------------------------------------------------------gagcccaactaataa--gtgcaaagatacatgtttcgcttaatggcccaa-gaagtcctt--cccagtatttaaatgctatcttaatgagcttaaaattaatctaccaacaccaagctactctacggataacaggcttaatttcggcaa-tacgaaagctcacatt--atcaagaaaaatgcacctcgatgtcggcttatcatca-ccaaaatctgtagc-tagcttatt-ggt-gggagtgctcatcccgtaaatcggtacgtgagctgggttcaatacg----
>Symbiodinium_A2_2_RT-89_JN558032
----------------gacggctgtaactataacggtcctaaggtagcaaatttccttgtcgtcctaataacgacctgcatgaaacatagaacgattcgatagctgtcttgcacacacatcatggtaaaatattcatcagtacaaagaatatgctggt-gagcta-----------------agaccacactaaaggacaaaaagaccctctgaagctttatagggataaaatctagtacacc---------------------tcca-------------ctc-----ttcacataccatcag---------------------------------------ccccaa----------------------------------------------caagcgagacgatca----------------------------------------------gataaagagccaga---------------------------------agatgca------------------------agaggaccaaagactgtttaattggggcgataagcttatcta-atccacctaaggtgaacaaagccatccaat-------------------------------------------------------------------------------------gagcccaactaataa--gtgcaaagatacatgtttcgcttaatggcccaa-gaagtcctt--cccagtatttaaatgctatcttaatgagcttaaaattaatctaccaacaccaagctactctacggataacaggcttaatttcggcaa-tacgaaagctcacatt--atcaagaaaaatgcacctcgatgtcggcttatcatca-ccaaaatctgtagc-tagcttatt-ggt-gggagtgctcatcccgtaaatcggtacgtgagctgggttcaatacg----
>Symbiodinium_A3_725_JN558021
----------------gacggctgtaactataacggtcctaaggtagcaaatttccttgtcgtcctaataacgacctgcatgaaacatagaacgattcgatagctgtcttgcacacacatcatggtaaaatattcatcagtacaaagaatatgctggt-gagcta-----------------agaccacactaaaggacaaaaagaccctctgaagctttatagggataaaatctagtacaca---------------------tcca-------------ggcgtttgtatacaaggtgatgg---------------------------------------ccccaa----------------------------------------------gaagcgagacgatga---------------------------------------------cgataaagagccaga---------------------------------agatgcagc--------------------gtggtaaacacaagactgtttaattggggcgataagcttatcta-atccacctaaggtgaacaaagccatccaat-----------------------------------------------------------------------------------cctcgcccaactaataa--gtgcaaagatacatgtttcgcttaatggcccaa-gaagtcctt--cccagtatttaaatgctatcttaatgagcttaaaattaatctaccaacaccaagctactctacggataacaggcttaatttcggcaa-tacgaaagctcacatt--atcaagaaaaatgcacctcgatgtcggcttatcatca-ccaaaatctgtagc-tagcttatt-ggt-gggagtgctcatcccgtaaatcggtacgtgagctgggttcaatacg----
>Symbiodinium_A13_708_JN558027
----------------gacggctgtaactataacggtcctaaggtagcaaatttccttgtcgtcctaataacgacctgcatgaaacatagaacgattcgatagctgtcttgcacacacatcatggtaaaatattcatcagtacaaagaatatgctggt-gagcta-----------------agaccacactaaaggacaaaaagaccctctgaagctttatagggataaaatctagtacaca---------------------tcca-------------ggcgtt----tataagctgatgg---------------------------------------ccccaa----------------------------------------------gaagcgagacgatga---------------------------------------------cgataaagagccaga---------------------------------agatgcagc--------------------gtggtaaacacaagactgtttaattggggcgataagcttatcta-atccacctaaggtgaacaaagccatccaat-------------------------------------------------------------------------------------gagcccaactaataa--gtgcaaagatacatgtttcgcttaatggcccaa-gaagtcctt--cccagtatttaaatgctatcttaatgagcttaaaattaatctaccaacaccaagctactctacggataacaggcttaatttcggcaa-tacgaaagctcacatt--atcaagaaaaatgcacctcgatgtcggcttatcatca-ccaaaatctgtagc-tagcttatt-ggt-gggagtgctcatcccgtaaatcggtacgtgagctgggttcaatacg----
>Symbiodinium_D1_2_HK_JN558013
----------------gacggctgtaactataacggtcctaaggtagcaaatttccttgtcgtcttaataacgacctgcatgaaacatggaacaaattgatagctgtcttttacttacatcatggtgaaatattcttcagtacaaataatatgctgtt-gtcttt-------------------ttgtagctaaaggacaaaaagaccctttgaagcttaatagagatagtttttcgaattct---------------------ttgtgcta----------------aaata--tcagattt----------------------------------------tctt--------------------------------------------------------gtatt--------------------------------------------------tgcaagagttaa-------------------------------ttgcatata----------------------acttgatcaagaccactgtttaattggggcgatttccttattta-atttacctaaggtgaacaaagtaataaaaggatataa----------------------------------------------------------------------------aattattcaactcagta--gtttaaagatataaattttacttaatttcccat-agacgtcttgggctagtttttaatggctatcttaatgagctttaaaataatttatctgagtgaagctactctacggataacaggcttaatttctgcaa-tatttaagttcacatt--ttcaagaaaaatgcacctcgatgtcggcttatcgtca-ccaaaatatgtagc-tagcttatt-ggt-gggagtgctcatcccataattcggtacgtgagctgggttcaatacg----
>Symbiodinium_D1_1__2485X_JQ247058
----------------gacggctgtaactataacggtcccaaggtagcaaatttccttgtcgtccaaataacgacctgcatgaaagatagaacgattcgatagctgtcttgcatacatgtgctggtaaaatattaggtagtgtgaa-gataccc----------------------------taacaacgttataggacaaaaagaccctctgaacctttatagggataaaatttagtacagc---------------------ttctatac----------------acgta-atcttcatt----------tcatggatttctcaatac------------catt------------------------------------------------catgccattcatt--------------------------------------------------gagaatacaaca-----------------------------agataaatcttcttat-----------------caaatcttagatgggctgtttaattggggcgataaccttctttaatcaaaccaaaggtgaacaaagctattcatatgcgcttt------------------------------------------------------------------------cataattggcataaattaaa--gtacaaagatagatgtgtggcttaatggtcaag-ctttgtttg-atccagtatttaaatggtatcttaatgaccttaaaattaatctaccaaataaaagctactcaagggataacaggcttaatt-----aa-aattagagctcacattaaacttagggtttggcacctcgatgtcggcttatctttt-caaaaatctgtact-aagcttact-ggt-gggagtgctcatcccataacaaggtacgtgagctgggttcaatacg----
>Symbiodinium_I1_OHU7_FN561563
cacgacgttgtaaaacgacggctgtaactataacggtcctaaggtagcaaatttccttgtcgtctaaataacgacctgcatgaaacatagaacgattcaataactgtcttgtgcacatgtcatggtaaaatattcatcagctcaaatgatatgctgta-gaagtat----------------tgaattatccaaaggacaaaaagaccctttgaagctttataaagatagaacttgtgtaaag--------------------gtggtgatt----------------aaacattcctgaatg----------------------caatct------------gattgcatttataa----------------------------------------------atagc--------------------------------------------------tgaagctcttat-------------------------------ctgaaccca----------------------tattatgttagtccgatgtttaattggggcgatagccttatccataaccaactaaggtgaacaaagtgttataaggatccta---------------aaat------------------------------------------------------attaaatgaccaactgataa--gtttaaagatacatgttttgcttaatggtccaa-taatcccta--cccagtacttaaatgtcatctttatgagcttaagattaatataacagattgaagctactctacggataacaggacaggtattt--ca-tgtttagagctataat---tggaaataaatttgcctcgatgtcggcttgtctagaatcttacgctacatt-tagtgtcca-gat-aggagtgctcatcctttaagcagatacgtgagctgggttcaatacgatgg
>Symbiodinium_I2_OHU3_FN561564
cacgacgttgtaaaacgacggctgtaactataacggtcctaaggtagcaaatttccttgtcgtctaaataacgacctgcatgaaacatagaacgattcaataactgtcttgtgcacatgtcatggtaaaatattcatcagctcaaatgatatgctgta-gaagtat----------------tgaattatccaaaggacaaaaagaccctttgaagctttataaagatagaacttgtgtaaag--------------------gtggtgatt----------------aaacattcctgaatg----------------------caatct------------gattgcatttataa----------------------------------------------atagc--------------------------------------------------tgaagctcttat-------------------------------ctgaaccta----------------------tattatgttagtccgatgtttaattggggcgatagccttatccataaccaactaaggtgaacaaagtgttacaaggatccta---------------aaat------------------------------------------------------attaaatgaccaactgataa--gtttaaagatacatgttttgcttaatggctcaa-taatcccta--cccagtacttaaatgtcatcttcatgagcttaagattaatataacagattgaagctactctacggataacaggacaggtattt--ca-tgtttagagctataat---tggaaataaatttgcctcgatgtcggcttgtctagaatcttacgctacatt-tagtgtcca-gat-aggagtactcatcctttaagcagatacgtgagctgggttcaatacgatgg
>Polarella_glacialis_JN558036
----------------gacggctgtaactataacggtcgtaaggtagcaaatttccttgtcgtccaaataacgacctgcatgaaacatagaacgattggatagctgtcttgcatacatgtcctgctaaaatattaggtggtgtgaa-gatacgctgtg-agaatta----ttttactcaaatcaaggttgttataggacaaaaagaccctgtgaagctttatagggataaaattcagtacagg---------------------ttctatat----------------caatatatcttcatt----------tcatggaaaaaccaactt------------tatttcattcgatatgaacttagaattatgcctatgttttccatatatgcaagacaccatcctgt--------------------------------------------------gagaattgcgaa-----------------------------ttaaagaacgatttgtgaat-------------atcatgttagatgggctgtttaattggggcgataaccttctttaatcaaaccaaaggtgaacaaagctattgatatgggctacc-----------------------------------------------------------------------gaaaatcaaaggactaataa--gtgcaaagatagatgtgtggcttaatggttgct-atattcctt--accagtatttaaatgctatcttaatgacctttaaattaatctaccaacaccaagctactctagggataacaggcttaatgtgttcga-aa--taagctcacatt--ataacatcattggcacctcgatgtcggcttatcatca-ccaaaatctgtagc-tagcttatt-ggt-gggagtgctcatcccataacaaggtacgtgagctgggttcaatacg----
>Protodinium_simplex_JN558033
----------------gacggctgtaactataacggtgctaaggtagcaaatttccttgtcgtccaaataatgacctgcatgaaacatagaacatctcgatagctgtcttgaatacatgtggtggtaaaatattagcctcggccacaaacccataggc-tgattaggcatgtgtgtgcgca-tccaaatgtaaaaggacactaagaccctctgaagctttctagggataaaattgattacagc--------------------attgtcggt----------------agttgttgcacattgg-------ctcattggctagaccatcct------------ctttgc------------------------------------------------------ccacc--------------------------------------------------aaatgtaccaaa---------------------------------------------------------------taatgacaatcggactgtttaattggggcgataaccttctcaa-gtggtcgaaaggtgaacaaagctataccagattgatg-----------------------------------------------------------------------------ctagatcaattcataattgtccaaagatacatgtgtggcttaatggtgttg-gaattcctt--accagtattgaaatgctatcttagtgagctttgaattaatctagcaacacgaagctactctagggataacaggcttaaattttgcaattaaatagcgtcatatt--tgaacacttttggcacctcgatgtcggcttatcaaca-taaaaatctgtagt-tagcttatt-tgt-gggagtgctcatcccgtaacaaggtacgtgagctgggttcaatacg----
