# Supplementary material for: Inter-domain microbial diversity within the coral holobiont Siderastrea siderea from two depth habitats
Source: PeerJ. 2018 Feb 9;6:e4323. doi: 10.7717/peerj.4323 (PMC5808317; doi:10.7717/peerj.4323)
Supplement: Supplemental Information 5 [file peerj-06-4323-s005.fasta]

>2359X_JN557969	Dinoflagellata;Symbiodinium;clade_C;type_C1;
GACGGCTGTAACTATAACGGTCCTAAGGTAGCAAATTTCCTTGTCGTCCTAATAACGACCTGCATGAAACATAGAACGATTCGATAGCTGTCTTGCACACACATCATGGTAAAATATTCATCAGTACGAATAATATGCTGACTAAAGTTTATTAACACTAAAGGACAAAAAGACCCTCTGAAGCTTTATAGGGATAAAACTTGGGTAACATTCTCAATACAAATATTCTTATTGCATGCCAGCTAAAGTAGTAAATTATTGGTTTTCTCCTAAGACCACTGTTTAATTGGGGCGATAACCTTATCAACAGCCACCCAAGGTGAACAAAGCGATACAAGGATCCTAAACTTTTGACCAACTAATAAGTGCAAAGATACATGTTTCGCTTAATGGCCCAACAAGTCCTTCCCAGTACTTAAATGCTATCTTAATGAGCTTTAAATTAACTTACCCGAGTTAAGCTACTCTACGGATAACAGGCTTAATTTCCGCAATATTAAAGGTCACATTATCACGAAAAATGTACCTCGATGTCGGCTTATCATCACTAAAATAGGTAGCTTAATTATTGGTGGGAGTGCTCATCCCGTAAATTGGTTCGTGAGCTGGGTTCAATACG
>1355X_JN557975	Dinoflagellata;Symbiodinium;clade_C;type_C90;
GACGGCTGTAACTATAACGGTCCTAAGGTAGCAAATTTCCTTGTCGTCCTAATAACGACCTGCATGAAACATAGAACGATTCGATAGCTGTCTTGCACACACATCATGGTAAAATATTCATCAGTACGAATAATATGCTGACTAAAGTTTATTAACACTAAAGGACAAAAAGACCCTCTGAAGCTTTATAGGGATAAAACTTGGGTAACATTCTCAATACAAATATTCTTATTGCATGCCAGCTAAAGTAGTAAATTATTGGTGTTTCTCCTAAGACCACTGTTTAATTGGGGCGATAACCTTATCAACAGCCACCTAAGGTGAACAAAGCGATACAAGGATCCTAAACTTTTGACCAACTAATAAGTGCAAAGATACATGTTTCGCTTAATGGCCCAACAAGTCCTTCCCAGTACTTAAATGCTATCTTAATGAGCTTTAAATTAATTTACCCGAGTTAAGCTACTCTACGGATAACAGGCTTAATTTCCGCAATATTAAAGGTCACATTATCACGAAAAATGTACCTCGATGTCGGCTTATCATCACTAAAATAGGTAGCTTAATTATTGGTGGGAGTGCTCATCCCGTAAATTGGTTCGTGAGCTGGGTTCAATACG
>2467X_JN557978	Dinoflagellata;Symbiodinium;clade_C;type_C91;
GACGGCTGTAACTATAACGGTCCTAAGGTAGCAAATTTCCTTGTCGTCCTAATAACGACCTGCATGAAACATAGAACGATTCGATAGCTGTCTTGCACACACATCATGGTAAAATATTCATCAGTACGAATAATATGCTGACTAAAGTTTATTAACACTAAAGGACAAAAAGACCCTCTGAAGCTTTATAGGGATAAAACTTGGGTAACATTCTCAATACAAATATTCTTATTGCATGCCAGCTAAAGTAGTAAATTATTGGTTTTCTCCTAAGACCACTGTTTAATTGGGGCGATAACCTTATCAACAGCCACCTAAGGTGAACAAAGCGATACAAGGATCCTAAACTTTTGACCAACTAATAAGTGCAAAGATACATGTTTCGCTTAATGGCCCAACAAGTCCTTCCCAGTACTTAAATGCTATCTTAATGAGCTTTAAATTAATTTACCCGAGTTAAGCTACTCTACGGATAACAGGCTTAATTTCCGCAATATTAAAGGTCACATTATCACGAAAAATGTACCTCGATGTCGGCTTATCATCACTAAAATAGGTAGCTTAATTATTGGTGGGAGTGCTCATCCCGTAAATTGGTTCGTGAGCTGGGTTCAATACG
>2361X_JN557972	Dinoflagellata;Symbiodinium;clade_C;type_C15;
GACGGCTGTAACTATAACGGTCCTAAGGTAGCAAATTTCCTTGTCGTCCTAATAACGACCTGCATGAAACATAGAACGATTCGATAGCTGTCTTGCACACACATCATGGTAAAATATTCATCAGTACGAATAATATGCTGACTAAAGTTTATTAACACTAAAGGACAAAAAGACCCTCTGAAGCTTTATAGGGATAAAACTTGGGTAACATTCTCAATACAAATATTCTTATTGCATGCCAGCTAAAGTAGTAAATTATTGGTTTTCTCCTAAGACCACTGTTTAATTGGGGCGATAACCTTATCAACAGCCACCTAAGGTGAACAAAGCGATACAAGGATCCTAAACTTTTGACCAACTAATAAGTGCAAAGATACATGTTTCGCTTAATGGCCCAACAAGTCCTTCCCAGTACTTAAATGCTATCTTAATGAGCTTTAAATTAATTTACCCGAGTTAAGCTACTCTACGGATAACAGGCTTAATTTCCGCAAAATTAAAGGTCACATTATCACGAAAAATGTACCTCGATGTCGGCTTATCATCACTAAAATAGGTAGCTTAATTATTGGTGGGAGTGCTCATCCCGTAAATTGGTTCGTGAGCTGGGTTCAATACG
>2382X_JN557981	Dinoflagellata;Symbiodinium;clade_H;type_H1;
GACGGCTGTAACTATAACGGTCCTAAGGTAGCAAATTTCCTTGTCGTCTTAATAACGACCTGCATGAAACATAGAACGATTCGATAGCTGTCTTGCACAAACATCATGGTAAAATATTCATCAGTACAAATAATATGCTGCCGAACTAAAGGACAAAAAGACCCTTTGAAGCTTTATAGGGATAAAACTTGGGTAACATCTTGATCTAAATAGTCTTATTGCATACCAGCTAAAGTAGTACAAACTACGTACAGATTCCTGATCTCTCCTAAGACCACTGTTTAATTGGGGCGATAACCTTATCAAAAGCCAACTAAGGTGAACAAAGTGATACAAGGACCCTAGATACTAATTTGACCAACTAATAAGTGCAAAGATACATGTTTTGCTTAATGGCCCAACAAGTCCTTCCCAGTACTTAAATGCTATCTTAATGAGCTTTAAATTAATCTACCCGAGTGAAGCTACTCTACGGATAACAGGCTTAATTTCCGCAATATCGAAGGTCACATTATCAAGAAAAATGCACATCGATGTCGGCTTATCAGAGCAAAATACGCAGCTAAATTATTGGTGGGAGTGCTCATCCCATAATTCGGTAGGTGAGCTGGGTTCAATACG
>2350X_JN557984	Dinoflagellata;Symbiodinium;clade_H;type_H1a;
GACGGCTGTAACTATAACGGTCCTAAGGTAGCAAATTTCCTTGTCGTCTTAATAACGACCTGCATGAAACATAGAACGATTCGATAGCTGTCTTGCACAAACATCATGGTAAAATATTCATCAGTACAAATAATATGCTGCCGAACTAAAGGACAAAAAGACCCTTTGAAGCTTTATAGGGATAAAACTTGGGTAACATCTTGATCTAAATAGTCTTATTGCATACCAGCTAAAGTAGTACGTCCCTACGTACAGATTCCTGATCTCTCCTAAGACCACTGTTTAATTGGGGCGATAACCTTATCAAAAGCCAACTAAGGTGAACAAAGTGATACAAGGACCCTAGATACTAATTTGACCAACTAATAAGTGCAAAGATACATGTTTTGCTTAATGGCCCAACAAGTCCTTCCCAGTACTTAAATGCTATCTTAATGAGCTTTAAATTAATCTACCCGAGTGAAGCTACTCTACGGATAACAGGCTTAATTTCCGCAATATCGAAGGTCACATTATCAAGAAAAATGCACATCGATGTCGGCTTATCAGAGCAAAATACGCAGCTAAATTATTGGTGGGAGTGCTCATCCCATAATTCGGTAGGTGAGCTGGGTTCAATACG
>206J_JQ247052	Dinoflagellata;Symbiodinium;clade_F;type_F2;
GACGGCTGTAACTATAACGGTCCTAAGGTAGCAAATTTCCTTGTCGTCCTAATAACGACCTGCATGAAACATAGAACGATTCGATAGCTGTCTTGCACACACATCATGGTAAAATATTCATCAGTACAAATAATATGCTGCCGAAGTCGAGTGACACTAAAGGACAAAAAGACCCTCTGAAGCTTTATAGGGATAAAACTTGGGTAACATCGCGATCTAAATTATCTTATAAATGCTACCTTACATAGAATCGGGAGTACGGCAGACGTTATTCTCCCAGCTAAAGTGGTGGAGATCGCAGGAACTAAAACGATATAAATGGTAGACGTTATTCTATAGACCACTGTTTAATTGGGGCGATAACCTTATCCACAGCCACCTAAGGTGAACAAAGCGATACAAGGATCCTAAATACTAATTTGACCAACTAATAAGTGCAAAGATACATGTTTCGCTTAATGGCCCAACAAGTCCTTCCCAGTACTTAAATGCTATCTTAATGAGCTTTAAATTAATCTACCCGAGTGAAGCTACTCTACGGATAACAGGCTTAATTTCCGCAATACCCAAGGTCACATTATCAAGAAAAATGCACATCGATGTCGGCTTATCATCCCAAAATAGGTAGCTAAATAATTGGTGGGAGTGCTCATCCCGTAAATCGGTACGTGAGCTGGGTTCAATACG
>215J_JQ247053	Dinoflagellata;Symbiodinium;clade_F;type_F2a;
GACGGCTGTAACTATAACGGTCCTAAGGTAGCAAATTTCCTTGTCGTCCTAATAACGACCTGCATGAAACATAGAACGATTCGATAGCTGTCTTGCACACACATCATGGTAAAATATTCATCAGTACAAATAATATGCTGCCGAAGTCGAGTGACACTAAAGGACAAAAAGACCCTCTGAAGCTTTATAGGGATAAAACTTGGGTAACATCGCGATCTAAATTATCTTATAAATGCTACCTTACATAGAATCGGGAGTACGGCAGACGTTATTCTCCCAGCTAAAGTGGTGGAGATCGCAGTTATTTTATCAACAAAGGGATCACGATATAAATGGTAGACGTTATTCTATAGACCACTGTTTAATTGGGGCGATAACCTTATCCACAGCCACCTAAGGTGAACAAAGCGATACAAGGATCCTAAATACTAATTTGACCAACTAATAAGTGCAAAGATACATGTTTCGCTTAATGGCCCAACAAGTCCTTCCCAGTACTTAAATGCTATCTTAATGAGCTTTAAATTAATCTACCCGAGTGAAGCTACTCTACGGATAACAGGCTTAATTTCCGCAATACCCAAGGTCACATTATCAAGAAAAATGCACATCGATGTCGGCTTATCATCCCAAAATAGGTAGCTAAATAATTGGTGGGAGTGCTCATCCCGTAAATCGGTACGTGAGCTGGGTTCAATACG
>2551X_JQ247055	Dinoflagellata;Symbiodinium;clade_F;type_F3_2;
GACGGCTGTAACTATAACGGTCCTAAGGTAGCAAATTTCCTTGTCGTCCTAATAACGACCTGCATGAAACATAGAACGATTCGATAGCTGTCTTGCACACACATCATGGTAAAATATTCATCAGTACAAATAATATGCTGCCACACACATCAATCTCAAGGACAAAAAGACCCTCTGAAGCTTTATAGGGATAAAACTTGGGTAACATCGCGATCTGCAATGTCTCTTATTGCATCCCAGCTAAAGTGGTGGAGATCACGATATAAATCTATAAATCAGATCATTTGAACTAATTTCTCTAAGACCACTGTTTAATTGGGGCGATAACCTTATCCACAGCCACCTAAGGTGAACAAAGCGATACAAGGATCCTAAATACTAATTTGACCAACTAATAAGTGCAAAGATACATGTTTCGCTTAATGGCCCAACAAGTCCTTCCCAGTACTTAAATGCTATCTTAATGAGCTTTAAATTAATCTACCCGAGTGAAGCTACTCTACGGATAACAGGCTTAATTTCCGCAATACCCAAGGTCACATTATCAAGAAAAATGCACATCGATGTCGGCTTATCATCCCAAAATAGGTAGCTAAATTATTGGTGGGAGTGCTCATCCCGTAAATCGGTACGTGAGCTGGGTTCAATACG
>455X_JQ247054	Dinoflagellata;Symbiodinium;clade_F;type_F3_1a;
GACGGCTGTAACTATAACGGTCCTAAGGTAGCAAATTTCCTTGTCGTCCTAATAACGACCTGCATGAAACATAGAACGATTTGATAGCTGTCTTGCACACACATCATGGTAAAATATTCATCAGTACAAATAATATGCTGTCAACACACATCGATCTAAAGGACAAAAAGACCCTCTGAAGCTTTATAGGGATAAAACTTGGGTAACATCTTGATCTACAATGTCTCTTATTGCATCCCAGCTAAAGCCAGCTAAAGTGATGGAGATCACGTATTTTTGTCAAAATAAACTAATTTCTCTAAGACCACTGTTTAATTGGGGCGATAACCTTATCCACAGCCAACTAAGGTGAACAAAGCGATACAAGGACCCTAATACTTCTAATACTTTTGACCAACTAATAAGTGCAAAGATACATGTTTCGCTTAATGGCCCAACAAGTCCTTCCCAGTACTTAAATGCTATCTTAATGAGCTTTAAATTAATCTACCCGAGTGAAGCTACTCTACGGATAACAGGCTTAATTTCCGCAATACCCAAGGTCACATTATCAAGAAAAATGCACATCGATGTCGGCTTATCATCCCAAAATAGGTAGCTAAATTATTGGTGGGGAGTGCTCATCCCGTAAATCGGTACGTGAGCTGGGTTCAATACG
>5121X_JQ247056	Dinoflagellata;Symbiodinium;clade_F;type_F4_1;
GACGGCTGTAACTATAACGGTCCTAAGGTAGCAAATTTCCTTGTCGTCCTAATAACGACCTGCATGAAACATAGAACGATTCGATAGCTGTCTTGCACACACATCATGGTAAAATATTCATCAGTACAAATAATATGCTGCCGAAGTCGAGTGACACTAAAGGACAAAAAGACCCTCTGAAGCTTTATAGGGATAAAACTTGGATTGCATCGCGATCTAAATTATCTTATTGCATCGCAGCTAAAGTGAATAGATTTCTGATTTCTCCTAAGACCACTGTTTAATTGGGGCGATAACCTTATCCACAGCCACCTAAGGTGAACAAAGCGATACAAGGATCCTAAATACTAATTTGACCAACTAATAAGTGCAAAGATACATGTTTCGCTTAATGGCCCAACAAGTCCTTCCCAGTACTTAAATGCTATCTTAATGAGCTTTAAATTAATCTACCCGAGTGAAGCTACTCTACGGATAACAGGCTTAATTTCCGCAATACTCAAGGTCACATTATCAAGAAAAATGCACCTCGATGTCGGCTTATCCTCCCAAAATAAGTAGCGCCAATTATTGGTGGGAGTGCTCATCCCGTAATTCGGTACGTGAGCTGGGTTCAATACG
>2692X_JQ247057	Dinoflagellata;Symbiodinium;clade_F;type_F4_8;
GACGGCTGTAACTATAACGGTCCTAAGGTAGCAAATTTCCTTGTCGTCCTAATAACGACCTGCATGAAACATAGAACGATTCGATAGCTGTCTTGCACACACATCATGGTAAAATATTCATCAGTACAAATAATATGCTGCCTTCAGTCGAGTGACACTAAAGGACAAAAAGACCCTCTGAAGCTTTATAGGGATAAAACTTGGAATGCATCGCGATCTAAATTATCTTATTGCATCGCAGCTAAAGTGAATAGATTTCTGATTTCTCCTAAGACCACTGTTTAATTGGGGCGATAACCTTATCCACAGCCACCTAAGGTGAACAAAGCGATACAAGGATCCTAAATACTAATTTGACCAACTAATAAGTGCAAAGATACATGTTTCGCTTAATGGCCCAACAAGTCCTTCCCAGTACTTAAATGCTATCTTAATGAGCTTTAAATTAATCTACCCGAGTGAAGCTACTCTACGGATAACAGGCTTAATTTCCGCAATACTCAAGGTCACATTATCAAGAAAAATGCACCTCGATGTCGGCTTATCCTCCCAAAATAAGTAGCGCCAATTATTGGTGGGAGTGCTCATCCCGTAATTCGGTACGTGAGCTGGGTTCAATACG
>RT_133_JN557996	Dinoflagellata;Symbiodinium;clade_F;type_F5_1;
GACGGCTGTAACTATAACGGTCCTAAGGTAGCAAATTTCCTTGTCGTCCTAATAACGACCTGCATGAAACATAGAACGATTCGATAGCTGTCTTGCACACACATCATGGTAAAATATTCATCAGTACAAATAATATGCTGCACAACACTAAAGGACAAAAAGACCCTCTGAAGCTTTATAGGGATAAAACTTGGGTAACATCGTGATCTTAATTATCTTATTGCATCCCAGCTAAAGCTCTACAGATTACTGATTTCTCCTAAGACCACTGTTTAATTGGGGCGATAACCTTATCCACAGCCACCTAAGGTGAACAAAGCGATACAAGGATCCTAAATACTAATTTGACCAACTAATAAGTGTAAAGATACATGTTTTGCTTAATGGCCCAACAAGTCCTTCCCAGTACTTAAATGCTATCTTAATGAGCTTTAAATTAATCTACCCGAGTGAAGCTACTCTACGGATAACAGGCTTAATTTCCGCAATACCCAAGGTCACATTATCAAGATTCATGTACCTCGATGTCGGCTTATCATTCAAAAATAGGTAGTGTGTATTATTGGTGGGAGTGCTCATCCCGTAAATCGGTACGTGAGCTGGGTTCAATACG
>Sin_JN558000	Dinoflagellata;Symbiodinium;clade_F;type_F5_1d;
GACGGCTGTAACTATAACGGTCCTAAGGTAGCAAATTTCCTTGTCGTCCTAATAACGACCTGCATGAAACATAGAACGATTCGATAGCTGTCTTGCACACACATCATGGTAAAATATTCATCAGTACAAATAATATGCTGCCGAAGTCGAGTGACACTAAAGGACAAAAAGACCCTCTGAAGCTTTATAGGGATAAAACTTGGGTAACATCGTGATCTTAATTATCTTATTGCATCCCAGCTAAAGCTCTACAGATTACTGATTTCTCCTAAGACCACTGTTTAATTGGGGCGATAACCTTATCCACAGCCACCTAAGGTGAACAAAGCGATACAAGGATCCTAAATACTAATTTGACCAACTAATAAGTGTAAAGATACATGTTTTGCTTAATGGCCCAACAAGTCCTTCCCAGTACTTAAATGCTATCTTAATGAGCTTTAAATTAATCTACCCGAGTGAAGCTACTCTACGGATAACAGGCTTAATTTCCGCAATACCCAAGGTCACATTATCAAGATTCATGTACCTCGATGTCGGCTTATCATTCAAAAATAGGTAGTGTGTATTATTGGTGGGAGTGCTCATCCCGTAAATCGGTACGTGAGCTGGGTTCAATACG
>Mv_JN557997	Dinoflagellata;Symbiodinium;clade_F;type_F1;
GACGGCTGTAACTATAACGGTCCTAAGGTAGCAAATTTCCTTGTCGTCCTAATAACGACCTGCATGAAACATAGAACGATTCGATAGCTGTCTTGCACACACATCATGGTAAAATATTCATCAGTACAAATAATATGCTGCTGAAGTCGAGTGACACTAAAGGACAAAAAGACCCTCTGAAGCTTTATAGGGATAAAACTTGGGTAACTCATGATCTTAATTATCTTATTGCATCCCAGCTAAAGCTCTACAGATTACTGATTTCTCCTAAGACCACTGTTTAATTGGGGCGATAACCTTATCCACAGCCAACTAAGGTGAACAAAGCGATACAAGGATCCTAAATACTAATTTGACCAACTAATAAGTGTAAAGATACATGTTTTGCTTAATGGCCCAACAATTCCTTCCCAGTACTTAAATGCTATCTTAATGAGCTTTAAATTAATCTACCCGAGTGAAGCTACTCTACGGATAACAGGCTTAATTTCCGCAATACCCAAGGTCACATTATCAAGATTCATGTACCTCGATGTCGGCTTATCATTCAAAAATAGGTAGTGTGTATTATTGGTGGGAGTGCTCATCCCGTAAATCGGTACGTGAGCTGGGTTCAATACG
>Mf_JN558004	Dinoflagellata;Symbiodinium;clade_F;type_F5_2;
GACGGCTGTAACTATAACGGTCCTAAGGTAGCAAATTTCCTTGTCGTCCTAATAACGACCTGCATGAAACATAGAACGATTCGATAGCTGTCTTGCACACACATCATGGTAAAATATTCATCAGTACAAATAATATGCTGCTGAAGTCGAGTGACACTAAAGGACAAAAAGACCCTCTGAAGCTTTATAGGGATAAAACTTGGGTAACTCATGATCTTAATTATCTTATTGCATCCCAGCTAAAGCTCTACAGATTACTGATTTCTCCTAAGACCACTGTTTAATTGGGGCGATAACCTTATCCACAGCCAACTAAGGTGAACAAAGCGATACAAGGATCCTAAATACTAATTTGACCAACTAATAAGTGTAAAGATACATGTTTTGCTTAATGGCCCAACAATTCCTTCCCAGTACTTAAATGCTATCTTAATGAGCTTTAAATTAATCTACCCGAGTGAAGCTACTCTACGGATAACAGGCTTAATTTCCGCAATACCCAAGGTCACATTATCAAGATTCATGTACCTCGATGTCGGCTTATCATTCAAAAATAGGTAGTGTGTATTATTGGTGGGAGTGCTCATCCCGTAAATCGGTACGTGAGCTGGGTTCAATACG
>704_JN557991	Dinoflagellata;Symbiodinium;clade_B;type_B1;
GACGGCTGTAACTATAACGGTCCTAAGGTAGCAAATTTCCTTGTCGTCTTAATAACGACCTGCATGAAACATAGAACGATTTGATAGCTGTCTTGCACACACATCATGGTAAAATATTCATCAGTACAAATAATATGCTGCTGACACTAAAGGACAAAAAGACCCTTTGAAGCTTTATAGGGATAAAACTCAGCTTTAAATCAACAAACAATGAAATCCATCTTGTTGCTTCTCCGCTTTTTAAATTGCTAAAGCCTTACAAGATTTACAGCATCAAGACCACTGTTTAATTGGGGCGATAACCTTATCCACAGCCACCTAAGGTGAACAAAGCGATACAAGGATCCTAAATACTAATTTGACCAACTAATAAGTGCAAAGATACATGTTTTGCTTAATGGCCCAACAAGTCCTTCCCAGTACTTAAATGCTATCTTAATGAGCTTTAAATTAATTTACCAGAGTGAAGCTACTCTACGGATAACAGGCTTAATTTCCGCAATATCCAAGGTCACATTATCAAGAATAAAGCACCTCGATGTCGGCTTATCTCAACCAAGGTAAGTAGCCCAAATATTGGTGGGAGTGCTCATCCCGTAAAAAGGTACGTGAGCTGGGTTCAATACG
>Pflex_JN557993	Dinoflagellata;Symbiodinium;clade_B;type_B2;
GACGGCTGTAACTATAACGGTCCTAAGGTAGCAAATTTCCTTGTCGTCTTAATAACGACCTGCATGAAACATAGAACGATTTGATAGCTGTCTTGCACACACATCATGGTAAAATATTCATCAGTACAAATAATATGCTGCTGACACTAAAGGACAAAAAGACCCTTTGAAGCTTTATAGGGATAAAACTCATTTACATTTCACATTGTTCATTATTATTAATCTTGTTGCTTCTCCGCAAACCTGTGTTGTAGTCGAAGGGTTTTCTGTTCGACCCAACATTAATTGCTAAAGCCTTACAAGATTTACAACATCAAGACCACTGTTTAATTGGGGCGATAACCTTATCCACAGCCACCTAAGGTGAACAAAGCGATACAAGGATCCTAAATACTAATTTGACCAACTAATAAGTGCAAAGATACATGTTTTGCTTAATGGCCCAACAAGTCCTTCCCAGTACTTAAATGCTATCTTAATGAGCTTTAAATTAATTTACCAGAGTGAAGCTACTCTACGGATAACAGGCTTAATTTCCGCAATATCCAAGGTCACATTATCAAGAATAAAGCACCTCGATGTCGACTTATCTCAACCAAGGTAAGTAGCCCAAATATTGGTGGGAGTGCTCATCCCGTAAAAAGGTACGTGAGCTGGGTTCAATACG
>703_JN557987	Dinoflagellata;Symbiodinium;clade_B;type_B19a;
GACGGCTGTAACTATAACGGTCCTAAGGTAGCAAATTTCCTTGTCGTCTTAATAACGACCTGCATGAAACATAGAACGATTTGATAGCTGTCTTGCACACACATCATGGTAAAATATTCATCAGTACAAATAATATGCTGCTGACACTAAAGGACAAAAAGACCCTTTGAAGCTTTATAGGGATAAAACTCTGGTTAACGAAGTGTCCTCTGATAGCGTGTTGTTAAATCCATCGAAGCGGTGTTCATCTTGTTGCTTCTCCGCTTTTTTAATTGCTAAAGCCTTACAAGATTTACAACATCAAGACCACTGTTTAATTGGGGCGATAACCTTATCCACAGCCACCTAAGGTGAACAAAGCGATACAAGGATCCTTAATTTGACCAACTAATAAGTGCAAAGATACATGTTTTGCTTAATGGCCCAACAAGTCCCTCCCAGTACTTAAATGCTATCTTAATGAGCTTTAAATTAATTTACCAGAGTGAAGCTACTCTACGGATAACAGGCTTAATTTCCGCAATATCCAAGGTCACATTATCAAGAATAAAGCACCTCGATGTCGGCTTATCTCAACCAAGGTAAGTAGCCCAAATATTGGTGGGAGTGCTCATCCCGTAAAAAGGTACGTGAGCTGGGTTCAATACG
>OHU7_FN561563	Dinoflagellata;Symbiodinium;clade_I;type_I1;
CACGACGTTGTAAAACGACGGCTGTAACTATAACGGTCCTAAGGTAGCAAATTTCCTTGTCGTCTAAATAACGACCTGCATGAAACATAGAACGATTCAATAACTGTCTTGTGCACATGTCATGGTAAAATATTCATCAGCTCAAATGATATGCTGTAGAAGTATTGAATTATCCAAAGGACAAAAAGACCCTTTGAAGCTTTATAAAGATAGAACTTGTGTAAAGGTGGTGATTAAACATTCCTGAATGCAATCTGATTGCATTTATAAATAGCTGAAGCTCTTATCTGAACCCATATTATGTTAGTCCGATGTTTAATTGGGGCGATAGCCTTATCCATAACCAACTAAGGTGAACAAAGTGTTATAAGGATCCTAAAATATTAAATGACCAACTGATAAGTTTAAAGATACATGTTTTGCTTAATGGTCCAATAATCCCTACCCAGTACTTAAATGTCATCTTTATGAGCTTAAGATTAATATAACAGATTGAAGCTACTCTACGGATAACAGGACAGGTATTTCATGTTTAGAGCTATAATTGGAAATAAATTTGCCTCGATGTCGGCTTGTCTAGAATCTTACGCTACATTTAGTGTCCAGATAGGAGTGCTCATCCTTTAAGCAGATACGTGAGCTGGGTTCAATACGATGG
>OHU3_FN561564	Dinoflagellata;Symbiodinium;clade_I;type_I2;
CACGACGTTGTAAAACGACGGCTGTAACTATAACGGTCCTAAGGTAGCAAATTTCCTTGTCGTCTAAATAACGACCTGCATGAAACATAGAACGATTCAATAACTGTCTTGTGCACATGTCATGGTAAAATATTCATCAGCTCAAATGATATGCTGTAGAAGTATTGAATTATCCAAAGGACAAAAAGACCCTTTGAAGCTTTATAAAGATAGAACTTGTGTAAAGGTGGTGATTAAACATTCCTGAATGCAATCTGATTGCATTTATAAATAGCTGAAGCTCTTATCTGAACCTATATTATGTTAGTCCGATGTTTAATTGGGGCGATAGCCTTATCCATAACCAACTAAGGTGAACAAAGTGTTACAAGGATCCTAAAATATTAAATGACCAACTGATAAGTTTAAAGATACATGTTTTGCTTAATGGCTCAATAATCCCTACCCAGTACTTAAATGTCATCTTCATGAGCTTAAGATTAATATAACAGATTGAAGCTACTCTACGGATAACAGGACAGGTATTTCATGTTTAGAGCTATAATTGGAAATAAATTTGCCTCGATGTCGGCTTGTCTAGAATCTTACGCTACATTTAGTGTCCAGATAGGAGTACTCATCCTTTAAGCAGATACGTGAGCTGGGTTCAATACGATGG
>A001_JN558007	Dinoflagellata;Symbiodinium;clade_D;type_D1;
GACGGCTGTAACTATAACGGTCCTAAGGTAGCAAATTTCCTTGTCGTCCTAATAACGACCTGCATGAAACATAGAACGAATCGATAGCTGTCTTGCACACACATCATGGTAAAATATTCATCAGTACAAAGAATATGCTGTCTAAGTAATACATCTAACTAAAGGACAAAAAGACCCTTTGAAGCTTTATAGGGATAAAACTTTGATTGCATTTTTTAGCTTAGGCCGCTCAAAGATCTATATCTGAGGTGTGCCTTAATAAATTTATTTATTGGTCTTGCCTTTAAAATAAAGATCAAGACCACTGTTTAATTGGGGCGATAACCTTATTTAATCTACCTAAGGTGAACAAAGCGATACAAGGATTCTCCTAAATCACACCTCAGATATAGATCTTTAACCCCCGATTGGCCTAGGCTGTTAATGATCTATATCTGAGGTGTGCACGATGACCAACTAATAAGTGCAAAGATACATGTTTTGCTTAATGGCCCAATCAAGTCCTTCCCAGTACTTAAATGCTATCTTAATGAGCTTTAAATTAATCTACCAACACTAAGCTACTCTACGGATAACAGGCTTAATTTCCGCAATATCTAAGTTCATATTATCAAGAAAAATGCACCTCGATGTCGGCTTATCATCACCAAAATATGTAGCTAGCTTATTGGTGGGAGTGCTCATCCCGTAAATAGGTACGTGAGCTGGGTTCAATACG
>Ap02_JN558010	Dinoflagellata;Symbiodinium;clade_D;type_D1a;
GACGGCTGTAACTATAACGGTCCTAAGGTAGCAAATTTCCTTGTCGTCCTAATAACGACCTGCATGAAACATAGAACGAATCGATAGCTGTCTTGCACACACATCATGGTAAAATATTCATCAGTACAAAGAATATGCTGTCTAAGTAATACATCTAACTAAAGGACAAAAAGACCCTTTGAAGCTTTATAGGGATAAAACTTTGATTGCATTTTTTAGCTTAGGCCGCTCAAAGATCTATATCTGAGGTGTGCCTTAATAAATTTATTTATTGGTCTTGCCTTTAAAATAAAGATCAAGACCACTGTTTAATTGGGGCGATAACCTTATTTAATCTACCTAAGGTGAACAAAGCGATACAAGGATTCTCCTAAATCACACCTCAGATATAGATCTTTAACCCCCGATTGGCCTAGGCTGTTAATGATCTATATCTGAGGTGTGCACGATGACCAACTAATAAGTGCAAAGATACATGTTTTGCTTAATGGCCCAATCAAGTCCTTCCCAGTACTTAAATGCTATCTTAATGAGCTTTAAATTAATCTACCAACACTAAGCTACTCTACGGATAACAGGCTTAATTTCCGCAATATCTAAGTTCATATTATCAAGAAAAATGCACCTCGATGTCGGCTTATCATCACCAAAATATGTAGCTAGCTTATTGGTGGGAGTGCTCATCCCGTAAATAGGTACGTGAGCTGGGTTCAATACG
>2485X_JQ247058	Dinoflagellata;Symbiodinium;clade_D;type_D1_1;
GACGGCTGTAACTATAACGGTCCCAAGGTAGCAAATTTCCTTGTCGTCCAAATAACGACCTGCATGAAAGATAGAACGATTCGATAGCTGTCTTGCATACATGTGCTGGTAAAATATTAGGTAGTGTGAAGATACCCTAACAACGTTATAGGACAAAAAGACCCTCTGAACCTTTATAGGGATAAAATTTAGTACAGCTTCTATACACGTAATCTTCATTTCATGGATTTCTCAATACCATTCATGCCATTCATTGAGAATACAACAAGATAAATCTTCTTATCAAATCTTAGATGGGCTGTTTAATTGGGGCGATAACCTTCTTTAATCAAACCAAAGGTGAACAAAGCTATTCATATGCGCTTTCATAATTGGCATAAATTAAAGTACAAAGATAGATGTGTGGCTTAATGGTCAAGCTTTGTTTGATCCAGTATTTAAATGGTATCTTAATGACCTTAAAATTAATCTACCAAATAAAAGCTACTCAAGGGATAACAGGCTTAATTAAAATTAGAGCTCACATTAAACTTAGGGTTTGGCACCTCGATGTCGGCTTATCTTTTCAAAAATCTGTACTAAGCTTACTGGTGGGAGTGCTCATCCCATAACAAGGTACGTGAGCTGGGTTCAATACG
>HK_JN558013	Dinoflagellata;Symbiodinium;clade_D;type_D1_2;
GACGGCTGTAACTATAACGGTCCTAAGGTAGCAAATTTCCTTGTCGTCTTAATAACGACCTGCATGAAACATGGAACAAATTGATAGCTGTCTTTTACTTACATCATGGTGAAATATTCTTCAGTACAAATAATATGCTGTTGTCTTTTTGTAGCTAAAGGACAAAAAGACCCTTTGAAGCTTAATAGAGATAGTTTTTCGAATTCTTTGTGCTAAAATATCAGATTTTCTTGTATTTGCAAGAGTTAATTGCATATAACTTGATCAAGACCACTGTTTAATTGGGGCGATTTCCTTATTTAATTTACCTAAGGTGAACAAAGTAATAAAAGGATATAAAATTATTCAACTCAGTAGTTTAAAGATATAAATTTTACTTAATTTCCCATAGACGTCTTGGGCTAGTTTTTAATGGCTATCTTAATGAGCTTTAAAATAATTTATCTGAGTGAAGCTACTCTACGGATAACAGGCTTAATTTCTGCAATATTTAAGTTCACATTTTCAAGAAAAATGCACCTCGATGTCGGCTTATCGTCACCAAAATATGTAGCTAGCTTATTGGTGGGAGTGCTCATCCCATAATTCGGTACGTGAGCTGGGTTCAATACG
>2479X_JN558019	Dinoflagellata;Symbiodinium;clade_G;type_G2;
GACGGCTGTAACTATAACGGTCCTAAGGTAGCAAATTTCCTTGTCGTCTTAATAACGACCTGCATGAAACATAGAACGATTCGATAGCTGTCTTGCACACACATCATGGTAAAATATTCATCAGTACAAATAATATGCTGCCTCAGTAAGCATCTAACTAAAGGACAAAAAGACCCTTTGAAGCTTTATAGGGATAAAACTTGGGTAAGCTCGGTATTCTGCTTATTTTCTTTTTCTAAGCGTAGCGTTGTAGTGCTAAAGTAAACATTATAATAAGGAACGATTAACACCCTAGCTTACTGTTTAATTGGGGCGATAACCTTATATAACCCACCTAAGGTGAACAAAGTGATACAAGGACCCTAAAGTAATTTGACCAACTAATAAGTGCAAAGATACATGTTTTGCTTAATGGTCCAATAAGTCTTTCCCAGTACTTAAATGCTATCTTAATGAGCTTTAAATTAATCTACCAACACCAAGCTACTCTACGGATAACAGGCTTAATTTCCGCAATACCCAAGGTCACATTATCAAGAAAAATGCACCTCGATGTCGGCTTATCATCACCAAAATATGTAGTCAGCTTATTGGTGGGAGTGCTCATCCCGTAAATCGGTACGTGAGCTGGGTTCAATACG
>3590X_JN558017	Dinoflagellata;Symbiodinium;clade_G;type_G2b;
GACGGCTGTAACTATAACGGTCCTAAGGTAGCAAATTTCCTTGTCGTCTTAATAACGACCTGCATGAAACATAGAACGATTCGATAGCTGTCTTGCACACACATCATGGTAAAATATTCATCAGTACAAATAATATGCTGCCTCAGTGAGCATCTAACTAAAGGACAAAAAGACCCTTTGAAGCTTTATAGGGATAAAACTTGGGTAAGCTCGGTATTCTGCTTATTTTCTTTTTCTAAGCGTAGCGTTGTAGTGCTAAAGTAAACATTATAATAAGGAACGATTAACACCCTAGCTTACTGTTTAATTGGGGCGATAACCTTATATAATCCACCTAAGGTGAACAAAGTGATACAAGGACCCTAAAGTAATTTGACCAACTAATAAGTGCAAAGATACATGTTTTGCTTAATGGTCCAATAAGTCTTTCCCAGTACTTAAATGCTATCTTAATGAGCTTTAAATTAATCTACCAACACCAAGCTACTCTACGGATAACAGGCTTAATTTCCGCAATACCCAAGGTCACATTATCAAGAAAAATGCACCTCGATGTCGGCTTATCATCACCAAAATATGTAGTCAGCTTATTGGTGGGAGTGCTCATCCCGTAAATCGGTACGTGAGCTGGGTTCAATACG
>OR2_JQ247059	Dinoflagellata;Symbiodinium;clade_G;type_G2_1;
GACGGCTGTAACTATAACGGTCCTAAGGTAGCAAATTTCCTTGTCGTCTTAATAACGACCTGCATGAAACATAGAACGATTCGATAGCTGTCTTGCACACACATCATGGTAAAATATTCATCAGTACAAATAATATGCTGCCTCAGTAAGCATCTAACTAAAGGACAAAAAGACCCTTTGAAGCTTTATAGGGATAAAACTTGGGTAAGATATCTATTCTGCTGGTATTTTCTTTTTGCGCTCCTTGCTAAAGTAAACATTAATACACCCTAGCTTACTGTTTAATTGGGGCGATAACCTTATATAATCCACCTAAGGTGAACAAAGTGATACAAGGACCCTAAAGTAATTTGACCAACTAATAAGTGCAAAGATACATGTTTTGCTTAATGGTCCAATAAGTCTTTCCCAGTACTTAAATGCTATCTTAATGAGCTTTAAATTAATCTACCAACACCAAGCTACTCTACGGATAACAGGCTTAATTTCCGCAATACTCAAGGTCACATTATCAAGAAAAATGCACCTCGATGTCGGCTTATCATCACCAAAATAAGTAGTTAGGTTATTGGTGGGAGTGCTCATCCCGTAAATCGGTACGTGAGCTGGGTTCAATACG
>RN3_JQ247060	Dinoflagellata;Symbiodinium;clade_G;type_G2_2;
GACGGCTGTAACTATAACGGTCCTAAGGTAGCAAATTTCCTTGTCGTCTTAATAACGACCTGCATGAAACATAGAACGATTCGATAGCTGTCTTGCACACACATCATGGTAAAATATTCATCAGTACAAATAATATGCTGCCTCAGTAAGCATCTAACTAAAGGACAAAAAGACCCTTTGAAGCTTTATAGGGATAAAACTTGGGTAAGATATCTATTCTGCTGGTATTTTCTTTTTGCGCTCCGTGCTAAAGTAAAATTAATACACCCTAGCTTACTGTTTAATTGGGGCGATAACCTTATATAATCCACCTAAGGTGAACAAAGTGATACAAGGACCCGACAAGTAATTTGACCAACTAATAAGTGCAAAGATACATGTTTTGCTTAATGGTCCAATAAGTCTTTCCCAGTACTTAAATGCTATCTTAATGAGCTTTAAATTAATCTACCAACACCAAGCTACTCTACGGATAACAGGCTTAATTTCCGCAATACTCAAGGTCACATTATCAAGAAAAATGCACCTCGATGTCGGCTTATCATCACCAAAATAAGTAGTTAGGTTATTGGTGGGAGTGCTCATCCCGTAAATCGGTACGTGAGCTGGGTTCAATACG
>RT_383_JN558015	Dinoflagellata;Symbiodinium;clade_E;type_E1;
GACGGCTGTAACTATAACGGTCCTAAGGTAGCAAATTTCCTTGTCGTCCTAATAACGACCTGCATGAAACATAGAACGATTCGATAGCTGTCTTGCACACACATCATGGTAAAATATTCATCAGTACAAATAATATGCTGCCGAAGATCAAGCACACTAAAGGACAAAAAGACCCTCTGAAGCTTTATAGGGATAAAACTTTGGCACCAAACCTTTATAAAATTGCTATCACCTGCACAAATACCTCTTAAAGAGGCTTGCTTGAGCCTAGGTGTCAGTTGGGATTTAAGATCAAGACCACTGTTTAATTGGGGCGATAACCTTATCTAAGCCACCTAAGGTGAACAAAGCGATACAAGGATCCTTAACATGCCCAACTAATAAGTGCAAAGATACATGTTTCGCTTAATGGCTCAACAAGTCCTTCCCAGTACTTAAATGCTATCTTAATGAGCTTTAAATTAATCTACCAACACCAAGCTACTCTACGGATAACAGGCTTAATTTCCGAAATACCCAAGGTCACATTATCAATATTCCAGCGCCTCGATGTCGGCTTATCATCATCCTAAATTTGTAGCTAGATTATTGGGTGGGAGTGCTCATCCCGTAATAAGGTACGTGAGCTGGGTTCAATACG
>RT_23_JN558029	Dinoflagellata;Symbiodinium;clade_A;type_A2_1;
GACGGCTGTAACTATAACGGTCCTAAGGTAGCAAATTTCCTTGTCGTCCTAATAACGACCTGCATGAAACATAGAACGATTCGATAGCTGTCTTGCACACACATCATGGTAAAATATTCATCAGTACAAAGAATATGCTGGTGAGCTAAGACCACACTAAAGGACAAAAAGACCCTCTGAAGCTTTATAGGGATAAAATCTAGTACACCTCCACTCTTCACATACCATCAGCCCCAACAAGCGAGACGATCAGATAAAGAGCCAGAAGATGCAAGAGGACCAAAGACTGTTTAATTGGGGCGATAAGCTTATCTAATCCACCTAAGGTGAACAAAGCCATCCAATGAGCCCAACTAATAAGTGCAAAGATACATGTTTCGCTTAATGGCCCAAGAAGTCCTTCCCAGTATTTAAATGCTATCTTAATGAGCTTAAAATTAATCTACCAACACCAAGCTACTCTACGGATAACAGGCTTAATTTCGGCAATACGAAAGCTCACATTATCAAGAAAAATGCACCTCGATGTCGGCTTATCATCACCAAAATCTGTAGCTAGCTTATTGGTGGGAGTGCTCATCCCGTAAATCGGTACGTGAGCTGGGTTCAATACG
>RT_89_JN558032	Dinoflagellata;Symbiodinium;clade_A;type_A2_2;
GACGGCTGTAACTATAACGGTCCTAAGGTAGCAAATTTCCTTGTCGTCCTAATAACGACCTGCATGAAACATAGAACGATTCGATAGCTGTCTTGCACACACATCATGGTAAAATATTCATCAGTACAAAGAATATGCTGGTGAGCTAAGACCACACTAAAGGACAAAAAGACCCTCTGAAGCTTTATAGGGATAAAATCTAGTACACCTCCACTCTTCACATACCATCAGCCCCAACAAGCGAGACGATCAGATAAAGAGCCAGAAGATGCAAGAGGACCAAAGACTGTTTAATTGGGGCGATAAGCTTATCTAATCCACCTAAGGTGAACAAAGCCATCCAATGAGCCCAACTAATAAGTGCAAAGATACATGTTTCGCTTAATGGCCCAAGAAGTCCTTCCCAGTATTTAAATGCTATCTTAATGAGCTTAAAATTAATCTACCAACACCAAGCTACTCTACGGATAACAGGCTTAATTTCGGCAATACGAAAGCTCACATTATCAAGAAAAATGCACCTCGATGTCGGCTTATCATCACCAAAATCTGTAGCTAGCTTATTGGTGGGAGTGCTCATCCCGTAAATCGGTACGTGAGCTGGGTTCAATACG
>725_JN558021	Dinoflagellata;Symbiodinium;clade_A;type_A3;
GACGGCTGTAACTATAACGGTCCTAAGGTAGCAAATTTCCTTGTCGTCCTAATAACGACCTGCATGAAACATAGAACGATTCGATAGCTGTCTTGCACACACATCATGGTAAAATATTCATCAGTACAAAGAATATGCTGGTGAGCTAAGACCACACTAAAGGACAAAAAGACCCTCTGAAGCTTTATAGGGATAAAATCTAGTACACATCCAGGCGTTTGTATACAAGGTGATGGCCCCAAGAAGCGAGACGATGACGATAAAGAGCCAGAAGATGCAGCGTGGTAAACACAAGACTGTTTAATTGGGGCGATAAGCTTATCTAATCCACCTAAGGTGAACAAAGCCATCCAATCCTCGCCCAACTAATAAGTGCAAAGATACATGTTTCGCTTAATGGCCCAAGAAGTCCTTCCCAGTATTTAAATGCTATCTTAATGAGCTTAAAATTAATCTACCAACACCAAGCTACTCTACGGATAACAGGCTTAATTTCGGCAATACGAAAGCTCACATTATCAAGAAAAATGCACCTCGATGTCGGCTTATCATCACCAAAATCTGTAGCTAGCTTATTGGTGGGAGTGCTCATCCCGTAAATCGGTACGTGAGCTGGGTTCAATACG
>708_JN558027	Dinoflagellata;Symbiodinium;clade_A;type_A13;
GACGGCTGTAACTATAACGGTCCTAAGGTAGCAAATTTCCTTGTCGTCCTAATAACGACCTGCATGAAACATAGAACGATTCGATAGCTGTCTTGCACACACATCATGGTAAAATATTCATCAGTACAAAGAATATGCTGGTGAGCTAAGACCACACTAAAGGACAAAAAGACCCTCTGAAGCTTTATAGGGATAAAATCTAGTACACATCCAGGCGTTTATAAGCTGATGGCCCCAAGAAGCGAGACGATGACGATAAAGAGCCAGAAGATGCAGCGTGGTAAACACAAGACTGTTTAATTGGGGCGATAAGCTTATCTAATCCACCTAAGGTGAACAAAGCCATCCAATGAGCCCAACTAATAAGTGCAAAGATACATGTTTCGCTTAATGGCCCAAGAAGTCCTTCCCAGTATTTAAATGCTATCTTAATGAGCTTAAAATTAATCTACCAACACCAAGCTACTCTACGGATAACAGGCTTAATTTCGGCAATACGAAAGCTCACATTATCAAGAAAAATGCACCTCGATGTCGGCTTATCATCACCAAAATCTGTAGCTAGCTTATTGGTGGGAGTGCTCATCCCGTAAATCGGTACGTGAGCTGGGTTCAATACG
>JN558033	Dinoflagellata;Protodinium;Protodinium_simplex;
GACGGCTGTAACTATAACGGTGCTAAGGTAGCAAATTTCCTTGTCGTCCAAATAATGACCTGCATGAAACATAGAACATCTCGATAGCTGTCTTGAATACATGTGGTGGTAAAATATTAGCCTCGGCCACAAACCCATAGGCTGATTAGGCATGTGTGTGCGCATCCAAATGTAAAAGGACACTAAGACCCTCTGAAGCTTTCTAGGGATAAAATTGATTACAGCATTGTCGGTAGTTGTTGCACATTGGCTCATTGGCTAGACCATCCTCTTTGCCCACCAAATGTACCAAATAATGACAATCGGACTGTTTAATTGGGGCGATAACCTTCTCAAGTGGTCGAAAGGTGAACAAAGCTATACCAGATTGATGCTAGATCAATTCATAATTGTCCAAAGATACATGTGTGGCTTAATGGTGTTGGAATTCCTTACCAGTATTGAAATGCTATCTTAGTGAGCTTTGAATTAATCTAGCAACACGAAGCTACTCTAGGGATAACAGGCTTAAATTTTGCAATTAAATAGCGTCATATTTGAACACTTTTGGCACCTCGATGTCGGCTTATCAACATAAAAATCTGTAGTTAGCTTATTTGTGGGAGTGCTCATCCCGTAACAAGGTACGTGAGCTGGGTTCAATACG
>JN558036	Dinoflagellata;Plorella;Polarella_glacialis;
GACGGCTGTAACTATAACGGTCGTAAGGTAGCAAATTTCCTTGTCGTCCAAATAACGACCTGCATGAAACATAGAACGATTGGATAGCTGTCTTGCATACATGTCCTGCTAAAATATTAGGTGGTGTGAAGATACGCTGTGAGAATTATTTTACTCAAATCAAGGTTGTTATAGGACAAAAAGACCCTGTGAAGCTTTATAGGGATAAAATTCAGTACAGGTTCTATATCAATATATCTTCATTTCATGGAAAAACCAACTTTATTTCATTCGATATGAACTTAGAATTATGCCTATGTTTTCCATATATGCAAGACACCATCCTGTGAGAATTGCGAATTAAAGAACGATTTGTGAATATCATGTTAGATGGGCTGTTTAATTGGGGCGATAACCTTCTTTAATCAAACCAAAGGTGAACAAAGCTATTGATATGGGCTACCGAAAATCAAAGGACTAATAAGTGCAAAGATAGATGTGTGGCTTAATGGTTGCTATATTCCTTACCAGTATTTAAATGCTATCTTAATGACCTTTAAATTAATCTACCAACACCAAGCTACTCTAGGGATAACAGGCTTAATGTGTTCGAAATAAGCTCACATTATAACATCATTGGCACCTCGATGTCGGCTTATCATCACCAAAATCTGTAGCTAGCTTATTGGTGGGAGTGCTCATCCCATAACAAGGTACGTGAGCTGGGTTCAATACG
