# Supplementary material for: Inter-domain microbial diversity within the coral holobiont Siderastrea siderea from two depth habitats
Source: PeerJ. 2018 Feb 9;6:e4323. doi: 10.7717/peerj.4323 (PMC5808317; doi:10.7717/peerj.4323)
Supplement: Supplemental Information 6 [file peerj-06-4323-s006.tax]

2359X_JN557969	Dinoflagellata;Symbiodinium;clade_C;type_C1;
1355X_JN557975	Dinoflagellata;Symbiodinium;clade_C;type_C90;
2467X_JN557978	Dinoflagellata;Symbiodinium;clade_C;type_C91;
2361X_JN557972	Dinoflagellata;Symbiodinium;clade_C;type_C15;
2382X_JN557981	Dinoflagellata;Symbiodinium;clade_H;type_H1;
2350X_JN557984	Dinoflagellata;Symbiodinium;clade_H;type_H1a;
206J_JQ247052	Dinoflagellata;Symbiodinium;clade_F;type_F2;
215J_JQ247053	Dinoflagellata;Symbiodinium;clade_F;type_F2a;
2551X_JQ247055	Dinoflagellata;Symbiodinium;clade_F;type_F3_2;
455X_JQ247054	Dinoflagellata;Symbiodinium;clade_F;type_F3_1a;
5121X_JQ247056	Dinoflagellata;Symbiodinium;clade_F;type_F4_1;
2692X_JQ247057	Dinoflagellata;Symbiodinium;clade_F;type_F4_8;
RT_133_JN557996	Dinoflagellata;Symbiodinium;clade_F;type_F5_1;
Sin_JN558000	Dinoflagellata;Symbiodinium;clade_F;type_F5_1d;
Mv_JN557997	Dinoflagellata;Symbiodinium;clade_F;type_F1;
Mf_JN558004	Dinoflagellata;Symbiodinium;clade_F;type_F5_2;
704_JN557991	Dinoflagellata;Symbiodinium;clade_B;type_B1;
Pflex_JN557993	Dinoflagellata;Symbiodinium;clade_B;type_B2;
703_JN557987	Dinoflagellata;Symbiodinium;clade_B;type_B19a;
OHU7_FN561563	Dinoflagellata;Symbiodinium;clade_I;type_I1;
OHU3_FN561564	Dinoflagellata;Symbiodinium;clade_I;type_I2;
A001_JN558007	Dinoflagellata;Symbiodinium;clade_D;type_D1;
Ap02_JN558010	Dinoflagellata;Symbiodinium;clade_D;type_D1a;
2485X_JQ247058	Dinoflagellata;Symbiodinium;clade_D;type_D1_1;
HK_JN558013	Dinoflagellata;Symbiodinium;clade_D;type_D1_2;
2479X_JN558019	Dinoflagellata;Symbiodinium;clade_G;type_G2;
3590X_JN558017	Dinoflagellata;Symbiodinium;clade_G;type_G2b;
OR2_JQ247059	Dinoflagellata;Symbiodinium;clade_G;type_G2_1;
RN3_JQ247060	Dinoflagellata;Symbiodinium;clade_G;type_G2_2;
RT_383_JN558015	Dinoflagellata;Symbiodinium;clade_E;type_E1;
RT_23_JN558029	Dinoflagellata;Symbiodinium;clade_A;type_A2_1;
RT_89_JN558032	Dinoflagellata;Symbiodinium;clade_A;type_A2_2;
725_JN558021	Dinoflagellata;Symbiodinium;clade_A;type_A3;
708_JN558027	Dinoflagellata;Symbiodinium;clade_A;type_A13;
JN558033	Dinoflagellata;Protodinium;Protodinium_simplex;
JN558036	Dinoflagellata;Plorella;Polarella_glacialis;
